# Supplementary material for: Increased expression of prokineticin 2 and its receptor in endometrium of recurrent implantation failure patients decreased the expression of MMP9 important for decidualization
Source: Reprod Biol Endocrinol. 2022 May 2;20:76. doi: 10.1186/s12958-022-00947-w (PMC9059424; doi:10.1186/s12958-022-00947-w)
Supplement: Supplementary file 1 — Additional file 1. Supplementary material-PCR. Original RT-qPCR data. [file 12958_2022_947_MOESM1_ESM.zip]

Archive with 3 entries (3 files):
- 12958_947.docx
- supplementary material-PCR.xlsx
- supplementary material-WB.xlsx
