# Supplementary material for: Increased expression of prokineticin 2 and its receptor in endometrium of recurrent implantation failure patients decreased the expression of MMP9 important for decidualization
Source: Reprod Biol Endocrinol. 2022 May 2;20:76. doi: 10.1186/s12958-022-00947-w (PMC9059424; doi:10.1186/s12958-022-00947-w)
Supplement: Supplementary file 1 — Additional file 1. Supplementary material-PCR. Original RT-qPCR data. [file 12958_2022_947_MOESM1_ESM.zip › supplementary material-PCR.xlsx]

## Sheet: IGFBP1
	IGFBP1-1	IGFBP1-2	IGFBP1-3	IGFBP1-average	GAPDH-1	GAPDH-2	GAPDH-3	GAPDH-average
Control	22.6455	22.8413	22.8833	22.79	14.1806	14.1206	14.0734	14.1249
	26.8055	26.8734	26.7441	26.8076	14.9667	14.9882	15.0691	15.008
	25.4918	25.6245	25.5087	25.5416	14.987	15.1162	15.1434	15.0822
	26.3607	26.4745	26.4053	26.4135	15.8362	16.4267	15.8874	16.0501
	24.0117	24.0083	24.1634	24.0611	15.3297	15.283	15.3239	15.3122
	24.9603	25.08	25.3675	25.1359	14.1806	14.1206	14.0734	14.1249
RIF	22.2813	22.5265	22.4405	22.4161	14.5193	14.6078	14.3252	14.4841
	25.6146	23.3107	23.1977	24.041	14.9966	15.2293	15.1896	15.1385
	25.9307	25.8019	26.2789	26.0038	15.5617	15.518	15.4744	15.518
	25.7052	25.7368	25.7607	25.7343	14.6296	14.674	14.5468	14.6168
	27.2385	27.3411	27.1757	27.2518	14.6559	15.0713	14.6252	14.7841
	27.4935	27.9354	27.6439	27.691	14.6105	14.6062	14.5211	14.5793
	IGFBP1-1	IGFBP1-2	IGFBP1-3	IGFBP1-average	GAPDH-1	GAPDH-2	GAPDH-3	GAPDH-average
Control	26.12	26.777	26.855	26.5842	19.033	18.832	18.801	18.8887
	25.794	25.62	25.308	25.574	18.562	18.476	18.569	18.5355
	25.964	25.935	25.65	25.8497	17.92	17.817	17.708	17.8149
	26.6182	26.826	26.907	26.7837	18.6402	18.5076	16.075	17.7409
RIF	27.588	27.501	27.435	27.5077	18.983	18.952	19.6347	19.1899
	29.5353	29.2302	29.9077	29.5577	19.9233	19.804	17.8425	19.1899
	29.6368	29.4299	28.9144	29.327	18.1746	18.232	18.1718	18.1928
	28.8009	28.9426	29.1709	28.9714	18.7982	18.7622	18.9491	18.8365
	IGFBP1	GAPDH	▲CT	▲▲CT	2-▲▲CT
Control	24.9365	16.8726	9.52818	-0.546214	1.46025
	26.8076	15.008	11.3993	1.32491	0.399174
	25.5416	15.0822	10.1333	0.0589214	0.959982
	26.4135	16.0501	11.0052	0.930771	0.524578
	24.0611	15.3122	8.6528	-1.4216	2.67883
	25.1359	14.1249	9.72761	-0.346788	1.27173
average		15.4083	10.0744
RIF	26.6756	17.0134	10.8295	0.755119	0.592497
	26.3951	16.9539	10.549	0.474646	0.719643
	28.9752	17.1289	13.1291	3.05473	0.120347
	25.7343	14.6168	9.88819	-0.18621	1.13777
	27.2518	14.7841	11.4057	1.33131	0.397407
	27.691	14.5793	11.8449	1.77049	0.29311
average		15.8461
	IGFBP1	GAPDH	▲CT	▲▲CT	2-▲▲CT
Control	26.5842	18.8887	8.33917	0.38629	0.765095
	25.574	18.5355	7.32898	-0.623899	1.54103
	25.8497	17.8149	7.60468	-0.348199	1.27297
	26.7837	17.7409	8.53869	0.585808	0.666276
average		18.245	7.95288
RIF	27.5077	19.1899	8.65541	0.702533	0.614492
	29.5577	19.1899	10.7055	2.75258	0.148385
	29.327	18.1928	10.4748	2.52189	0.174115
	28.9714	18.8365	10.1192	2.16629	0.222783
average		18.8523

## Sheet: PRL
	PRL-1	PRL-2	PRL-3	PRL-average	GAPDH-1	GAPDH-2	GAPDH-3	GAPDH-average
Control	26.0734	26.0683	26.1938	26.1118	16.9362	16.8351	16.8466	16.8726
	27.793	27.6802	27.6463	27.7065	16.9826	16.86	16.9431	16.9286
	26.7556	26.6433	26.6774	26.6921	17.4444	17.4712	17.5802	17.4986
	27.6643	27.3732	27.533	27.5235	17.8146	17.8411	17.8711	17.8423
	25.7443	25.6268	25.4392	25.6034	16.3685	16.1353	16.3234	16.2757
	26.8173	26.7752	26.5587	26.7171	16.9383	16.9448	16.932	16.9384
RIF	27.9354	27.8828	27.9358	27.918	16.7881	16.8577	16.7498	16.7986
	26.2127	26.3439	26.2971	26.2846	16.2797	16.4274	16.2881	16.3317
	26.8943	26.5896	26.4858	26.6566	16.9372	16.5941	16.898	16.8098
	26.614	26.3165	26.6201	26.5169	16.9789	16.6428	16.8412	16.821
	25.7283	25.6721	25.6593	25.6866	15.8675	15.9391	16.069	15.9585
	28.0112	28.2503	28.2812	28.1809	16.5379	16.5633	16.3322	16.4778
	PRL-1	PRL-2	PRL-3	PRL-average	GAPDH-1	GAPDH-2	GAPDH-3	GAPDH-average
Control	25.921	25.824	25.929	25.8914	19.033	18.832	18.801	18.8887
	24.658	23.849	25.21	24.5721	18.562	18.476	18.569	18.5355
	25.437	25.44	25.538	25.4716	17.92	17.817	17.708	17.8149
	24.9531	24.852	25.1126	24.9726	18.6402	18.5076	16.075	17.7409
RIF	32.517	26.744	26.199	28.4868	18.421	18.307	18.155	18.2945
	25.964	26.345	26.204	26.1711	17.473	17.488	18.202	17.7208
	26.8163	27.2666	27.7202	27.2677	18.1746	18.232	18.1718	18.1928
	27.8649	27.16	26.7153	27.2467	18.7982	18.7622	18.9491	18.8365
	PRL	GAPDH	▲CT	▲▲CT	2-▲▲CT
Control	26.1118	16.8726	9.05246	-0.61392	1.53041
	27.7065	16.9286	10.6471	0.980745	0.506718
	26.6921	17.4986	9.63277	-0.0336164	1.02357
	27.5235	17.8423	10.4641	0.797752	0.575245
	25.6034	16.2757	8.54406	-1.12232	2.17697
	26.7171	16.9384	9.65774	-0.00863838	1.00601
average		17.0594	9.66638
RIF	27.918	16.7986	11.3851	1.71872	0.303817
	26.2846	16.3317	9.7517	0.0853175	0.942577
	26.6566	16.8098	10.1237	0.457337	0.728329
	26.5169	16.821	9.98398	0.317602	0.802402
	25.6866	15.9585	9.1537	-0.51268	1.4267
	28.1809	16.4778	11.648	1.98164	0.253201
average		16.5329
	PRL	GAPDH	▲CT	▲▲CT	2-▲▲CT
Control	25.8914	18.8887	7.64642	0.664528	0.630895
	24.5721	18.5355	6.32704	-0.654844	1.57445
	25.4716	17.8149	7.22657	0.244677	0.844005
	24.9726	17.7409	6.72753	-0.254362	1.19281
average		18.245	6.98189
RIF	28.4868	18.2945	10.2256	3.24371	0.105571
	26.1711	17.7208	7.90997	0.92808	0.525557
	27.2677	18.1928	9.00653	2.02464	0.245766
	27.2467	18.8365	8.98558	2.00369	0.249361
average		18.2612	9.03192

## Sheet: PK2
	PK2-1	PK2-2	PK2-3	PK2-average	GAPDH-1	GAPDH-2	GAPDH-3	GAPDH-average
Control	28.6785	28.298	27.8915	28.2893	13.5362	13.5763	13.3571	13.4899
	27.3355	27.6136	27.756	27.5684	14.2702	13.9605	13.9298	14.0535
	31.5002	31.3867	29.6266	30.8378	16.5944	16.3822	16.4767	16.4844
	28.3182	28.0657	28.5607	28.3149	14.3238	14.2929	14.2345	14.2837
	28.9495	29.6765	29.7286	29.4515	14.9667	14.9882	15.0691	15.008
	28.843	29.7209	29.8438	29.4692	14.987	15.1162	15.1434	15.0822
RIF	28.9092	28.0353	29.8441	28.9296	14.6123	14.8617	14.6532	14.7091
	27.0012	27.543	28.0093	27.5179	14.448	14.6263	14.4498	14.508
	27.2786	27.3353	27.0266	27.2135	14.5193	14.6078	14.3252	14.4841
	28.6159	28.4005	28.5072	28.5079	14.9966	15.2293	15.1896	15.1385
	31.5	30.9952	30.6492	31.0481	15.5617	15.518	15.4744	15.518
	29.1518	29.1341	28.9539	29.08	14.6105	14.6062	14.5211	14.5793
	PK2-1	PK2-2	PK2-3	PK2-average	GAPDH-1	GAPDH-2	GAPDH-3	GAPDH-average
Control	25.8363	25.3657	24.0477	25.0832	18.562	18.476	18.569	18.5355
	25.1638	24.9473	26.7884	25.6331	17.92	17.817	17.708	17.8149
	25.8473	25.1737	26.4846	25.8352	18.6402	18.5076	16.075	17.7409
	24.3877	24.3376	24.3648	24.3634	17.6886	17.678	17.6318	17.6662
RIF	24.044	23.942	24.028	24.0045	17.473	17.488	18.202	17.7208
	24.8849	25.0709	24.953	24.9696	19.9233	19.804	17.8425	19.1899
	23.3853	24.2527	24.1971	23.945	18.1746	18.232	18.1718	18.1928
	24.4662	24.7887	24.9515	24.7355	18.7982	18.7622	18.9491	18.8365
	PK2	GAPDH	▲CT	▲▲CT	2-▲▲CT
Control	28.2893	13.4899	13.5557	-0.699212	1.62362
	27.5684	14.0535	12.8347	-1.42016	2.67614
	30.8378	16.4844	16.1042	1.84931	0.277524
	28.3149	14.2837	13.5812	-0.673673	1.59513
	29.4515	15.008	14.7179	0.463009	0.725471
	29.4692	15.0822	14.7356	0.480717	0.716621
average			14.2549
RIF	28.9296	14.7091	14.1067	-0.148186	1.10818
	27.5179	14.508	12.695	-1.55988	2.9483
	27.2135	14.4841	12.3907	-1.86424	3.64076
	28.5079	15.1385	13.685	-0.56987	1.48439
	31.0481	15.518	16.2253	1.97039	0.255184
	29.08	14.5793	14.2571	0.00221814	0.998464
average
	PK2	GAPDH	▲CT	▲▲CT	2-▲▲CT
Control	25.0832	18.5355	7.14383	-0.145495	1.10611
	25.6331	17.8149	7.69374	0.404414	0.755543
	25.8352	17.7409	7.89577	0.606448	0.656812
	24.3634	17.6662	6.42396	-0.865367	1.8218
average			7.28932
RIF	24.0045	17.7208	5.51945	-1.76987	3.41024
	24.9696	19.1899	6.48459	-0.804734	1.74682
	23.945	18.1928	5.46003	-1.82929	3.55363
	24.7355	18.8365	6.25048	-1.03885	2.05459
average

## Sheet: PKR1
	PKR1-1	PKR1-2	PKR1-3	PKR1-average	GAPDH-1	GAPDH-2	GAPDH-3	GAPDH-average
Control	26.57	26.66	26.846	26.6919	18.562	18.476	18.569	18.5355
	26.338	26.364	26.066	26.256	17.92	17.817	17.708	17.8149
	28.3543	28.2911	28.4601	28.3685	18.6402	18.5076	16.075	17.7409
	28.2582	28.3726	27.96	28.1969	19.6031	19.6298	19.8915	19.7082
RIF	27.257	27.345	27.202	27.2681	18.421	18.307	18.155	18.2945
	25.6697	25.517	25.8793	25.6887	19.9233	19.804	17.8425	19.1899
	25.4901	25.7506	26.0175	25.7527	18.1746	18.232	18.1718	18.1928
	25.9114	25.7631	25.5513	25.7419	18.7982	18.7622	18.9491	18.8365
	PKR1-1	PKR1-2	PKR1-3	PKR1-average	GAPDH-1	GAPDH-2	GAPDH-3	GAPDH-average
Control	27.6504	27.8603	27.5253	27.6787	13.5362	13.5763	13.3571	13.4899
	27.4445	27.1993	27.3762	27.34	14.2702	13.9605	13.9298	14.0535
	29.2215	28.3306	28.91	28.8207	16.5944	16.3822	16.4767	16.4844
	26.2346	26.4148	26.47	26.3732	14.3238	14.2929	14.2345	14.2837
	27.133	27.5571	27.914	27.5347	14.1806	14.1206	14.0734	14.1249
	26.9463	26.6533	26.2344	26.6113	16.3685	16.1353	16.3234	16.2757
RIF	26.9189	26.6571	27.2379	26.938	14.6123	14.8617	14.6532	14.7091
	25.4058	25.4262	26.1296	25.6539	14.448	14.6263	14.4498	14.508
	25.8282	25.6646	25.8066	25.7664	14.5193	14.6078	14.3252	14.4841
	27.1731	27.1883	26.6628	27.0081	14.9966	15.2293	15.1896	15.1385
	30.7827	30.2746	29.7865	30.2813	15.5617	15.518	15.4744	15.518
	30.1827	30.6539	30.7898	30.5421	16.9789	16.6428	16.8412	16.821
	PKR1	GAPDH	▲CT	▲▲CT	2-▲▲CT
Control	26.6919	18.5355	8.24204	-0.686401	1.60926
	26.256	17.8149	7.80611	-1.12234	2.177
	28.3685	17.7409	9.91861	0.990168	0.503419
	28.1969	19.7082	9.74702	0.818573	0.567003
average		18.4499	8.92844
RIF	27.2681	18.2945	8.63966	-0.288786	1.22161
	25.6887	19.1899	7.06026	-1.86819	3.65074
	25.7527	18.1928	7.12429	-1.80416	3.49225
	25.7419	18.8365	7.11351	-1.81493	3.51843
average		18.6284
	PKR1	GAPDH	▲CT	▲▲CT	2-▲▲CT
Control	27.6787	13.4899	12.8933	0.285589	0.820407
	27.34	14.0535	12.5547	-0.0530778	1.03748
	28.8207	16.4844	14.0353	1.42759	0.371751
	26.3732	14.2837	11.5878	-1.01994	2.02783
	27.5347	14.1249	12.7494	0.141632	0.906493
	26.6113	16.2757	11.8259	-0.781799	1.71927
average		14.7854	12.6077
RIF	26.938	14.7091	11.7415	-0.866214	1.82287
	25.6539	14.508	10.4574	-2.15032	4.43927
	25.7664	14.4841	10.57	-2.03775	4.10605
	27.0081	15.1385	11.8116	-0.796117	1.73642
	30.2813	15.518	15.0848	2.47706	0.17961
	30.5421	16.821	15.3457	2.73793	0.1499
average

## Sheet: MMP9
	MMP9-1	MMP9-2	MMP9-3	PKR1-average	GAPDH-1	GAPDH-2	GAPDH-3	GAPDH-average
Control	27.4646	27.8089	27.5751	27.6162	14.9667	14.9882	15.0691	15.008
	27.521	27.7898	28.1396	27.8168	14.987	15.1162	15.1434	15.0822
	28.3438	28.4703	28.5594	28.4578	15.8362	16.4267	15.8874	16.0501
	27.2961	27.0918	27.5737	27.3205	15.3297	15.283	15.3239	15.3122
RIF	26.9879	27.2714	27.1196	27.1263	14.6296	14.674	14.5468	14.6168
	28.5611	28.8372	28.8025	28.7336	14.6559	15.0713	14.6252	14.7841
	29.4022	29.2163	29.4834	29.3673	14.2491	14.3132	14.2899	14.2841
	28.5371	29.0094	28.9408	28.8291	14.6105	14.6062	14.5211	14.5793
	MMP9-1	MMP9-2	MMP9-3	PKR1-average	GAPDH-1	GAPDH-2	GAPDH-3	GAPDH-average
Control	29.5115	29.3836	29.5776	29.4909	16.5944	16.3822	16.4767	16.4844
	26.328	26.4329	26.5452	26.4354	14.3238	14.2929	14.2345	14.2837
	26.0023	26.2618	26.1827	26.1489	14.1806	14.1206	14.0734	14.1249
RIF	27.1803	27.2467	27.5662	27.3311	14.6123	14.8617	14.6532	14.7091
	27.8302	28.2378	28.0981	28.0554	14.9966	15.2293	15.1896	15.1385
	30.4292	30.4812	31.0287	30.6464	15.5617	15.518	15.4744	15.518
	MMP9-1	MMP9-2	MMP9-3	PKR1-average	GAPDH-1	GAPDH-2	GAPDH-3	GAPDH-average
Control	32.3632	32.5252	32.1054	32.3313	16.7766	16.5444	16.5659	16.629
	32.9555	33.543	32.8594	33.1193	17.1123	17.0637	17.123	17.0997
	31.92	31.6232	31.8048	31.7827	16.9362	16.8351	16.8466	16.8726
RIF	32.4696	32.6257	32.7385	32.6113	16.17	16.0691	15.9987	16.0793
	33.2024	32.9273	32.6136	32.9144	17.0247	16.8769	16.9601	16.9539
	32.5494	32.4697	32.6006	32.5399	17.0969	17.1617	17.1282	17.1289
	MMP9	GAPDH	▲CT	▲▲CT	2-▲▲CT
Control	29.4909	16.4844	14.5266	2.13251	0.22806
	26.4354	14.2837	11.471	-0.923048	1.89612
	26.1489	14.1249	11.1846	-1.20946	2.31252
average		14.9643	12.3941
RIF	27.3311	14.7091	12.2092	-0.184872	1.13672
	28.0554	15.1385	12.9335	0.539435	0.688041
	30.6464	15.518	15.5245	3.13044	0.114194
average		15.1219
	MMP9	GAPDH	▲CT	▲▲CT	2-▲▲CT
Control	32.3313	16.629	15.4642	-0.0797939	1.05687
	33.1193	17.0997	16.2522	0.708216	0.612077
	31.7827	16.8726	14.9156	-0.628422	1.54587
average		16.8671	15.544
RIF	32.6113	16.0793	15.8906	0.34661	0.78643
	32.9144	16.9539	16.1937	0.649723	0.637403
	32.5399	17.1289	15.8192	0.275226	0.826321
average		16.7207
	MMP9	GAPDH	▲CT	▲▲CT	2-▲▲CT
Control	27.6162	15.008	12.2531	-0.186655	1.13812
	27.8168	15.0822	12.4537	0.0139597	0.990371
	28.4578	16.0501	13.0947	0.655001	0.635075
	27.3205	15.3122	11.9574	-0.482306	1.39697
average		15.3631	12.4397
RIF	27.1263	14.6168	12.5602	0.120493	0.919873
	28.7336	14.7841	14.1675	1.7278	0.301912
	29.3673	14.2841	14.8012	2.3615	0.194589
	28.8291	14.5793	14.263	1.8233	0.282574
average		14.5661

## Sheet: LUCAT1
	LUCAT-1	LUCAT-2	LUCAT-3	PKR1-average	GAPDH-1	GAPDH-2	GAPDH-3	GAPDH-average
Control	25.8776	25.6896	25.8102	25.7925	13.5362	13.5763	13.3571	13.4899
	26.0745	25.6881	26.1682	25.9769	14.2702	13.9605	13.9298	14.0535
	27.9372	28.0042	27.8102	27.9172	16.5944	16.3822	16.4767	16.4844
	25.4784	25.6488	25.962	25.6964	14.3238	14.2929	14.2345	14.2837
	25.8585	26.1999	26.0635	26.0406	14.1806	14.1206	14.0734	14.1249
	25.4386	25.4723	25.4533	25.4547	16.7766	16.5444	16.5659	16.629
RIF	26.6353	27.2183	26.8112	26.8882	14.6123	14.8617	14.6532	14.7091
	25.126	25.2387	25.6489	25.3379	14.448	14.6263	14.4498	14.508
	24.9192	24.8228	24.8952	24.8791	14.5193	14.6078	14.3252	14.4841
	26.5066	26.292	26.6116	26.4701	14.9966	15.2293	15.1896	15.1385
	28.0104	27.8968	27.9897	27.9656	15.5617	15.518	15.4744	15.518
	25.5753	25.9557	25.604	25.7116	16.5379	16.5633	16.3322	16.4778
	LUCAT-1	LUCAT-2	LUCAT-3	PKR1-average	GAPDH-1	GAPDH-2	GAPDH-3	GAPDH-average
Control	25.8281	25.4395	25.5036	25.5904	17.1123	17.0637	17.123	17.0997
	25.598	25.6451	25.8056	25.6829	15.4509	15.3872	15.2226	15.3536
	25.937	25.5133	25.4637	25.638	16.9362	16.8351	16.8466	16.8726
	29.376	29.3724	29.2435	29.3306	16.9826	16.86	16.9431	16.9286
RIF	26.0878	25.7932	25.7097	25.8636	17.1799	17.083	16.7772	17.0134
	25.222	24.9037	25.0154	25.047	17.0247	16.8769	16.9601	16.9539
	25.326	25.0988	25.2961	25.2403	17.0969	17.1617	17.1282	17.1289
	28.3513	29.234	29.193	28.9261	16.9789	16.6428	16.8412	16.821
	LUCAT1	GAPDH	▲CT	▲▲CT	2-▲▲CT
Control	25.7925	13.4899	10.9483	-0.353902	1.27801
	25.9769	14.0535	11.1327	-0.169472	1.12465
	27.9172	16.4844	13.073	1.77082	0.293041
	25.6964	14.2837	10.8521	-0.450025	1.36606
	26.0406	14.1249	11.1964	-0.105753	1.07606
	25.4547	16.629	10.6105	-0.691672	1.61515
average		14.8442	11.3022
RIF	26.8882	14.7091	11.749	0.446824	0.733656
	25.3379	14.508	10.1986	-1.10356	2.14885
	24.8791	14.4841	9.73981	-1.56236	2.95336
	26.4701	15.1385	11.3308	0.0286557	0.980333
	27.9656	15.518	12.8264	1.52422	0.347667
	25.7116	16.4778	10.5724	-0.72978	1.65839
average		15.1393
	LUCAT1	GAPDH	▲CT	▲▲CT	2-▲▲CT
Control	25.5904	17.0997	9.02678	-0.970087	1.95896
	25.6829	15.3536	9.11929	-0.877576	1.83729
	25.638	16.8726	9.07438	-0.922482	1.89537
	29.3306	16.9286	12.767	2.77015	0.14659
average		16.5636	9.99686
RIF	25.8636	17.0134	8.8843	-1.11257	2.1623
	25.047	16.9539	8.06774	-1.92912	3.80823
	25.2403	17.1289	8.26103	-1.73583	3.33071
	28.9261	16.821	11.9468	1.94997	0.258822
average		16.9793

## Sheet: RAPM2-AS1
	RAPM2-AS1-1	RAPM2-AS1-2	RAPM2-AS1-3	PKR1-average	GAPDH-1	GAPDH-2	GAPDH-3	GAPDH-average
Control	25.9963	25.9239	25.9513	25.9571	13.5362	13.5763	13.3571	13.4899
	26.7264	27.2668	26.8031	26.9321	14.2702	13.9605	13.9298	14.0535
	25.4821	25.6566	25.6114	25.5834	16.5944	16.3822	16.4767	16.4844
	24.7043	24.8468	24.7406	24.7639	14.3238	14.2929	14.2345	14.2837
	26.9349	26.9118	26.9014	26.916	14.1806	14.1206	14.0734	14.1249
	26.2172	25.9512	25.6205	25.9297	16.9826	16.86	16.9431	16.9286
	26.7726	26.5626	26.6092	26.6482	17.4444	17.4712	17.5802	17.4986
	27.4893	27.3349	27.1423	27.3222	17.8146	17.8411	17.8711	17.8423
	26.3245	26.212	26.1972	26.2446	16.3685	16.1353	16.3234	16.2757
	27.0395	26.7866	26.8931	26.9064	16.9383	16.9448	16.932	16.9384
RIF	25.2629	25.6887	25.2928	25.4148	14.6123	14.8617	14.6532	14.7091
	26.4967	26.7324	26.7853	26.6714	14.448	14.6263	14.4498	14.508
	26.2083	26.3433	26.416	26.3225	14.5193	14.6078	14.3252	14.4841
	27.6217	27.887	27.7785	27.7624	14.9966	15.2293	15.1896	15.1385
	28.7196	28.958	28.5716	28.7497	15.5617	15.518	15.4744	15.518
	24.7548	24.3642	24.2951	24.4714	16.7881	16.8577	16.7498	16.7986
	24.4064	24.1867	24.2395	24.2775	16.2797	16.4274	16.2881	16.3317
	26.3533	26.3139	26.1837	26.2836	16.9372	16.5941	16.898	16.8098
	25.9312	25.8701	26.052	25.9511	16.9789	16.6428	16.8412	16.821
	24.7159	24.775	24.9004	24.7971	15.8675	15.9391	16.069	15.9585
	RAPM2-AS1	GAPDH	▲CT	▲▲CT	2-▲▲CT
Control	25.9571	13.4899	11.063	-0.0565533	1.03998
	26.9321	14.0535	12.0379	0.918397	0.529096
	25.5834	16.4844	10.6892	-0.43033	1.34754
	24.7639	14.2837	9.86972	-1.24982	2.37812
	26.916	14.1249	12.0219	0.90234	0.535018
	25.9297	16.9286	11.0355	-0.0840357	1.05998
average		14.8942	11.1195
RIF	25.4148	14.7091	10.2221	-0.897459	1.86278
	26.6714	14.508	11.4787	0.359181	0.779607
	26.3225	14.4841	11.1298	0.0102832	0.992898
	27.7624	15.1385	12.5697	1.45014	0.365985
	28.7497	15.518	13.557	2.43748	0.184606
	24.4714	16.7986	9.27865	-1.84089	3.58231
average		15.1927
	RAPM2-AS1	GAPDH	▲CT	▲▲CT	2-▲▲CT
Control	26.6482	17.4986	9.50943	-0.132159	1.09593
	27.3222	17.8423	10.1834	0.54185	0.68689
	26.2446	16.2757	9.10582	-0.53577	1.44972
	26.9064	16.9384	9.76767	0.126079	0.916318
average		17.1387	9.64159
RIF	24.2775	16.3317	7.79729	-1.8443	3.59079
	26.2836	16.8098	9.80339	0.161804	0.893907
	25.9511	16.821	9.47088	-0.170713	1.12561
	24.7971	15.9585	8.31682	-1.32477	2.50492
average		16.4802
