# Supplementary material for: Increased expression of prokineticin 2 and its receptor in endometrium of recurrent implantation failure patients decreased the expression of MMP9 important for decidualization
Source: Reprod Biol Endocrinol. 2022 May 2;20:76. doi: 10.1186/s12958-022-00947-w (PMC9059424; doi:10.1186/s12958-022-00947-w)
Supplement: Supplementary file 1 — Additional file 1. Supplementary material-PCR. Original RT-qPCR data. [file 12958_2022_947_MOESM1_ESM.zip › supplementary material-WB.xlsx]

## Sheet: GROUP1
PKR1
				related article
IGFBP1
GAPDH
PK2
GAPDH

## Sheet: GROUP2
PKR1
IGFBP1
				related article
GAPDH
PK2
GAPDH

## Sheet: GROUP3
PKR1
IGFBP1
GAPDH
PK2
				related article
GAPDH
				related article

## Sheet: Fig.6
GROUP
MMP9
GAPDH

## Sheet: Fig.7
GROUP		BD	CON	+	-
MMP9
GAPDH
